# Supplementary material for: Interplay between Maternal and Neonatal Vitamin D Deficiency and Vitamin-D-Related Gene Polymorphism with Neonatal Birth Anthropometry
Source: Nutrients. 2022 Jan 27;14(3):564. doi: 10.3390/nu14030564 (PMC8839863; doi:10.3390/nu14030564)
Supplement: Supplementary file 1 [file nutrients-14-00564-s001.zip]

Archive with 1 entries (1 files):
- nutrients-1558890-supplementary.pdf
